# Supplementary material for: Controversies and Perspectives in the Current Management of Patients with Locally Advanced Rectal Cancer—A Systematic Review
Source: Life (Basel). 2025 Jun 25;15(7):1011. doi: 10.3390/life15071011 (PMC12299300; doi:10.3390/life15071011)
Supplement: Supplementary file 1 [file life-15-01011-s001.zip]

Archive with 1 entries (1 files):
- life-3644365-supplementary.pdf
